# Supplementary material for: mTOR signalling controls the formation of smooth muscle cell-derived luminal myofibroblasts during vasculitis
Source: EMBO Rep. 2024 Sep 13;25(10):4570–93. doi: 10.1038/s44319-024-00251-1 (PMC11467406; doi:10.1038/s44319-024-00251-1)
Supplement: Supplementary file 2 — Source data Fig. 1 [file 44319_2024_251_MOESM2_ESM.zip]

Archive with 17 entries (12 files):
- Fig 1/
- Fig 1/.DS_Store
- __MACOSX/Fig 1/._.DS_Store
- Fig 1/Fig 1H/
- Fig 1/Fig 1F/
- Fig 1/Fig 1C/
- Fig 1/Fig 1E/
- Fig 1/Fig 1H/.DS_Store
- __MACOSX/Fig 1/Fig 1H/._.DS_Store
- Fig 1/Fig 1H/1H.tiff
- Fig 1/Fig 1F/numbers copy.xlsx
- __MACOSX/Fig 1/Fig 1F/._numbers copy.xlsx
- Fig 1/Fig 1C/140121_1-Cre neg.fcs
- Fig 1/Fig 1C/140121_Cre pos.fcs
- Fig 1/Fig 1E/.DS_Store
- __MACOSX/Fig 1/Fig 1E/._.DS_Store
- Fig 1/Fig 1E/1E.tiff
