# Supplementary material for: mTOR signalling controls the formation of smooth muscle cell-derived luminal myofibroblasts during vasculitis
Source: EMBO Rep. 2024 Sep 13;25(10):4570–93. doi: 10.1038/s44319-024-00251-1 (PMC11467406; doi:10.1038/s44319-024-00251-1)
Supplement: Supplementary file 2 — Source data Fig. 1 [file 44319_2024_251_MOESM2_ESM.zip › Fig 1/Fig 1F/numbers copy.xlsx]

## Sheet: Sheet1
	%Pdgfra eYFP+			% of eYFP+
	Cre neg	Cre pos		SMC	Fib
	0	2.6		5.3	93.5
	0	0.8		3.1	95.9
	0	1.6		16.7	81.4
	0	2.5		4.4	92.4
	0	1.7		6.5	91.7
	0	1.84
avg	0	1.84
conofcal enumeration
pere 500um2	#eYFP adv	#eYFP intima
CAWS 309	127	0
CAWS 273	141	0
CAWS 239	101	0
CAWS 144	206	0
XAWS 122	119	20
naïve 305	48	0
naïve 325	38	0
naïve 363	36	0
naïve 359	31	0
naïve 276	23	0
