# Supplementary material for: mTOR signalling controls the formation of smooth muscle cell-derived luminal myofibroblasts during vasculitis
Source: EMBO Rep. 2024 Sep 13;25(10):4570–93. doi: 10.1038/s44319-024-00251-1 (PMC11467406; doi:10.1038/s44319-024-00251-1)
Supplement: Supplementary file 3 — Source data Fig. 2 [file 44319_2024_251_MOESM3_ESM.zip]

Archive with 19 entries (14 files):
- Fig 2 Source data/
- Fig 2 Source data/Fig 2H/
- Fig 2 Source data/.DS_Store
- __MACOSX/Fig 2 Source data/._.DS_Store
- Fig 2 Source data/Fig 2F/
- Fig 2 Source data/Fig 2G/
- Fig 2 Source data/Fig 2C:D/
- Fig 2 Source data/Fig 2H/Fig 2H source files.xlsx
- __MACOSX/Fig 2 Source data/Fig 2H/._Fig 2H source files.xlsx
- Fig 2 Source data/Fig 2F/.DS_Store
- __MACOSX/Fig 2 Source data/Fig 2F/._.DS_Store
- Fig 2 Source data/Fig 2F/2F.tiff
- __MACOSX/Fig 2 Source data/Fig 2F/._2F.tiff
- Fig 2 Source data/Fig 2G/2G.xlsx
- __MACOSX/Fig 2 Source data/Fig 2G/._2G.xlsx
- Fig 2 Source data/Fig 2C:D/.DS_Store
- __MACOSX/Fig 2 Source data/Fig 2C:D/._.DS_Store
- Fig 2 Source data/Fig 2C:D/2C.fcs copy
- __MACOSX/Fig 2 Source data/Fig 2C:D/._2C.fcs copy
