# Supplementary material for: mTOR signalling controls the formation of smooth muscle cell-derived luminal myofibroblasts during vasculitis
Source: EMBO Rep. 2024 Sep 13;25(10):4570–93. doi: 10.1038/s44319-024-00251-1 (PMC11467406; doi:10.1038/s44319-024-00251-1)
Supplement: Supplementary file 3 — Source data Fig. 2 [file 44319_2024_251_MOESM3_ESM.zip › Fig 2 Source data/Fig 2H/Fig 2H source files.xlsx]

## Sheet: Sheet1
Col1a1			Col1a2			Col3			P4Ha3			SAA3			SPP1			Ccl2			Ccl7
naïve	CAWS		naïve	CAWS		naïve	CAWS		naïve	CAWS		naïve	CAWS		naïve	CAWS		naïve	CAWS		naïve	CAWS
25.732	516.193		45.152	417.946		40.334	519.402		0.003	0.58		0.001	21.37		0.061	5.843		0.001	0.694		0.032	10.763
40.219	687.153		65.179	418.026		58.377	403.771		0.003	0.255		0	19.28		0.03	3.89		0.01	0.224		0.017	3.736
53.526	261.586		103.014	246.132		106.002	379.669		0.029	0.137		0.002	14.569		0.118	1.776		0.005	0.165		0.067	2.371
50.324	431.489		81.705	294.016		87.227	448.054		0.015	0.148		0	14.695		0.01	1.271		0.001	0.144		0.015	1.494
26.088			56.138			49.943			0.01			0.001			0.068			0.003			0.056
39.178			58.011			50.267			0.027			0.001			0.09			0.007			0.053
