# Supplementary material for: mTOR signalling controls the formation of smooth muscle cell-derived luminal myofibroblasts during vasculitis
Source: EMBO Rep. 2024 Sep 13;25(10):4570–93. doi: 10.1038/s44319-024-00251-1 (PMC11467406; doi:10.1038/s44319-024-00251-1)
Supplement: Supplementary file 3 — Source data Fig. 2 [file 44319_2024_251_MOESM3_ESM.zip › Fig 2 Source data/Fig 2G/2G.xlsx]

## Sheet: Sheet1
Enumeration of Myh11+/eYFP+ intimal fibroblasts
e1	total eYFP+ within the CA intima			%pS6+ of eyfp
CAWS Myh#19	321
e2	total eYFP+ within the CA intima
CAWS Myh22	203			69.697
CAWS Myh23	454			72.2222
CAWS Myh24	408			72.7273
CAWS Myh25	324			70.9677
e3	total eYFP+ within the CA intima
CAWS Myh 26	361			96.5517
CAWS Myh31	269
CAWS Myh32	306
Naïve Myh40	3			5.71429
e4	total eYFP+ within the CA intima
naïve myh48	0			0
e5	total eYFP+ within the CA intima
naïve myh11 77	0
naïve myh11 78	0
naïve myh11 82	0
