# Supplementary material for: mTOR signalling controls the formation of smooth muscle cell-derived luminal myofibroblasts during vasculitis
Source: EMBO Rep. 2024 Sep 13;25(10):4570–93. doi: 10.1038/s44319-024-00251-1 (PMC11467406; doi:10.1038/s44319-024-00251-1)
Supplement: Supplementary file 4 — Source data Fig. 3 [file 44319_2024_251_MOESM4_ESM.zip]

Archive with 12 entries (9 files):
- Fig 3 Source data/
- Fig 3 Source data/.DS_Store
- __MACOSX/Fig 3 Source data/._.DS_Store
- Fig 3 Source data/Fig 3C/
- Fig 3 Source data/Fig 3B/
- Fig 3 Source data/Fig 3C/.DS_Store
- __MACOSX/Fig 3 Source data/Fig 3C/._.DS_Store
- Fig 3 Source data/Fig 3C/Fig 3C.xlsx
- __MACOSX/Fig 3 Source data/Fig 3C/._Fig 3C.xlsx
- Fig 3 Source data/Fig 3B/.DS_Store
- __MACOSX/Fig 3 Source data/Fig 3B/._.DS_Store
- Fig 3 Source data/Fig 3B/3B.tiff
