# Supplementary material for: mTOR signalling controls the formation of smooth muscle cell-derived luminal myofibroblasts during vasculitis
Source: EMBO Rep. 2024 Sep 13;25(10):4570–93. doi: 10.1038/s44319-024-00251-1 (PMC11467406; doi:10.1038/s44319-024-00251-1)
Supplement: Supplementary file 4 — Source data Fig. 3 [file 44319_2024_251_MOESM4_ESM.zip › Fig 3 Source data/Fig 3C/Fig 3C.xlsx]

## Sheet: Sheet1
no eYFP/intima			%pS6+ media			%pS6+ intima
naïve	CAWS		naïve	CAWS		naïve	CAWS
0	198		0	43.3333			76.2626
0	70		0	65.5172			88.5714
0	12		0	64.5161			58.3333
0	51		3.44828	82.7586			68.6275
	34			68.75			73.5294
