# Supplementary material for: mTOR signalling controls the formation of smooth muscle cell-derived luminal myofibroblasts during vasculitis
Source: EMBO Rep. 2024 Sep 13;25(10):4570–93. doi: 10.1038/s44319-024-00251-1 (PMC11467406; doi:10.1038/s44319-024-00251-1)
Supplement: Supplementary file 5 — Source data Fig. 4 [file 44319_2024_251_MOESM5_ESM.zip]

Archive with 9 entries (8 files):
- Fig 4A/
- Fig 4A/control 2.jpg
- __MACOSX/Fig 4A/._control 2.jpg
- Fig 4A/control 1.jpg
- __MACOSX/Fig 4A/._control 1.jpg
- Fig 4A/KD 1.jpg
- __MACOSX/Fig 4A/._KD 1.jpg
- Fig 4A/KD 2.jpg
- __MACOSX/Fig 4A/._KD 2.jpg
