# Supplementary material for: mTOR signalling controls the formation of smooth muscle cell-derived luminal myofibroblasts during vasculitis
Source: EMBO Rep. 2024 Sep 13;25(10):4570–93. doi: 10.1038/s44319-024-00251-1 (PMC11467406; doi:10.1038/s44319-024-00251-1)
Supplement: Supplementary file 6 — Source data Fig. 5 [file 44319_2024_251_MOESM6_ESM.zip]

Archive with 26 entries (21 files):
- Fig 5/
- Fig 5/.DS_Store
- __MACOSX/Fig 5/._.DS_Store
- Fig 5/Fig 5A/
- Fig 5/Fig 5B/
- Fig 5/Fig 5C/
- Fig 5/Fig 5D/
- Fig 5/Fig 5A/TAK 2009 copy.jpg
- __MACOSX/Fig 5/Fig 5A/._TAK 2009 copy.jpg
- Fig 5/Fig 5A/TAK 1802 copy.jpg
- __MACOSX/Fig 5/Fig 5A/._TAK 1802 copy.jpg
- Fig 5/Fig 5A/control 3.jpg
- __MACOSX/Fig 5/Fig 5A/._control 3.jpg
- Fig 5/Fig 5B/.DS_Store
- __MACOSX/Fig 5/Fig 5B/._.DS_Store
- Fig 5/Fig 5B/5B.tiff
- __MACOSX/Fig 5/Fig 5B/._5B.tiff
- Fig 5/Fig 5C/717 copy.jpg
- __MACOSX/Fig 5/Fig 5C/._717 copy.jpg
- Fig 5/Fig 5C/6574 normal copy.jpg
- __MACOSX/Fig 5/Fig 5C/._6574 normal copy.jpg
- Fig 5/Fig 5C/8054 copy.jpg
- __MACOSX/Fig 5/Fig 5C/._8054 copy.jpg
- Fig 5/Fig 5D/.DS_Store
- __MACOSX/Fig 5/Fig 5D/._.DS_Store
- Fig 5/Fig 5D/5D.tiff
