# Supplementary material for: mTOR signalling controls the formation of smooth muscle cell-derived luminal myofibroblasts during vasculitis
Source: EMBO Rep. 2024 Sep 13;25(10):4570–93. doi: 10.1038/s44319-024-00251-1 (PMC11467406; doi:10.1038/s44319-024-00251-1)
Supplement: Supplementary file 7 — Source data Fig. 6 [file 44319_2024_251_MOESM7_ESM.zip]

Archive with 10 entries (8 files):
- Fig 6 Source data/
- Fig 6 Source data/.DS_Store
- __MACOSX/Fig 6 Source data/._.DS_Store
- Fig 6 Source data/Fig 6C:D/
- Fig 6 Source data/Fig 6E:F:G.xlsx
- __MACOSX/Fig 6 Source data/._Fig 6E:F:G.xlsx
- Fig 6 Source data/Fig 6C:D/.DS_Store
- __MACOSX/Fig 6 Source data/Fig 6C:D/._.DS_Store
- Fig 6 Source data/Fig 6C:D/6C:D.tiff
- __MACOSX/Fig 6 Source data/Fig 6C:D/._6C:D.tiff
