# Supplementary material for: mTOR signalling controls the formation of smooth muscle cell-derived luminal myofibroblasts during vasculitis
Source: EMBO Rep. 2024 Sep 13;25(10):4570–93. doi: 10.1038/s44319-024-00251-1 (PMC11467406; doi:10.1038/s44319-024-00251-1)
Supplement: Supplementary file 7 — Source data Fig. 6 [file 44319_2024_251_MOESM7_ESM.zip › Fig 6 Source data/Fig 6E:F:G.xlsx]

## Sheet: Sheet1
Fig 6C - #eYFP cells								Fig 6D - infiltrate area (mm2)				Fig 6E - CA stenosis
media				media
naïve	Raptor+/+	Raptorfl/fl		naïve	Raptor+/+	Raptorfl/fl		naïve	Raptor+/+	Raptorfl/fl		naïve	Raptor+/+	Raptorfl/fl
180	56	147		8	228	2		0.07	4	3.9		6.5015	74.64	59.2536
105	72	79		1	267	7		0.1	3.5	1.8		9.87046	68.3739	30.3289
130		105		0		3		0		2.2		4.67322	93.3205	31.5438
207	79	148		4	331	2		0.02	2	2.4		10.3856	94.8217
	73	172			209	8			1.7	2.3			98.744	11.9084
	66	93			388	4			2.7	1.5			94.4889	13.7323
	68	295			300	0			3.3	2.6				24.1246
		111				0				2.3				11.9949
														31.2454
