# Supplementary material for: mTOR signalling controls the formation of smooth muscle cell-derived luminal myofibroblasts during vasculitis
Source: EMBO Rep. 2024 Sep 13;25(10):4570–93. doi: 10.1038/s44319-024-00251-1 (PMC11467406; doi:10.1038/s44319-024-00251-1)
Supplement: Supplementary file 8 — Source data Fig. 7 [file 44319_2024_251_MOESM8_ESM.zip]

Archive with 7 entries (6 files):
- Fig 7 B:C Source data/
- Fig 7 B:C Source data/Fig 7C-D.xlsx
- __MACOSX/Fig 7 B:C Source data/._Fig 7C-D.xlsx
- Fig 7 B:C Source data/.DS_Store
- __MACOSX/Fig 7 B:C Source data/._.DS_Store
- Fig 7 B:C Source data/7B.tiff
- __MACOSX/Fig 7 B:C Source data/._7B.tiff
