# Supplementary material for: mTOR signalling controls the formation of smooth muscle cell-derived luminal myofibroblasts during vasculitis
Source: EMBO Rep. 2024 Sep 13;25(10):4570–93. doi: 10.1038/s44319-024-00251-1 (PMC11467406; doi:10.1038/s44319-024-00251-1)
Supplement: Supplementary file 8 — Source data Fig. 7 [file 44319_2024_251_MOESM8_ESM.zip › Fig 7 B:C Source data/Fig 7C-D.xlsx]

## Sheet: Sheet1
Figure 7C-D
7C - number eYFP+ cells								7D - CA stenosis
media				intima
naive	Veh.	Rapa.		naive	Veh.	Rapa.		naive	Veh.	Rapa.
106	117	104		0	199	0		2.18493	75.6445	1.14275
	65	106			31	1			82.4007	9.60514
	85	154			162	0			89.0369	5.80831
	115				264				83.1757
78	40	124		0	70	9		2.43594	85.5212	20.255
101	73	116		0	0	0		6.40807	5.18691	10.6925
	42	66			303	0			97.7876	3.38356
		131				0				11.7152
		72				0				6.59356
