# Supplementary material for: mTOR signalling controls the formation of smooth muscle cell-derived luminal myofibroblasts during vasculitis
Source: EMBO Rep. 2024 Sep 13;25(10):4570–93. doi: 10.1038/s44319-024-00251-1 (PMC11467406; doi:10.1038/s44319-024-00251-1)
Supplement: Supplementary file 9 — Figure EV1 Source Data [file 44319_2024_251_MOESM9_ESM.zip]

Archive with 35 entries (29 files):
- Fig EV1 Source data/
- Fig EV1 Source data/.DS_Store
- __MACOSX/Fig EV1 Source data/._.DS_Store
- Fig EV1 Source data/Fig EV1B/
- Fig EV1 Source data/Fig EV1D/
- __MACOSX/Fig EV1 Source data/._Fig EV1D
- Fig EV1 Source data/Fig EV1A/
- Fig EV1 Source data/Fig EV1F/
- Fig EV1 Source data/Fig EV1G/
- Fig EV1 Source data/Fig EV1B/.DS_Store
- __MACOSX/Fig EV1 Source data/Fig EV1B/._.DS_Store
- Fig EV1 Source data/Fig EV1B/EV1B.xlsx
- __MACOSX/Fig EV1 Source data/Fig EV1B/._EV1B.xlsx
- Fig EV1 Source data/Fig EV1B/~$EV1B.xlsx
- __MACOSX/Fig EV1 Source data/Fig EV1B/._~$EV1B.xlsx
- Fig EV1 Source data/Fig EV1D/190322_1-372 ct1-CRE POS.fcs
- __MACOSX/Fig EV1 Source data/Fig EV1D/._190322_1-372 ct1-CRE POS.fcs
- Fig EV1 Source data/Fig EV1D/.DS_Store
- __MACOSX/Fig EV1 Source data/Fig EV1D/._.DS_Store
- Fig EV1 Source data/Fig EV1D/190322_1-373 ct1_CRE NEG.fcs
- __MACOSX/Fig EV1 Source data/Fig EV1D/._190322_1-373 ct1_CRE NEG.fcs
- Fig EV1 Source data/Fig EV1D/190322_1-388 ct1-NO TAM.fcs
- __MACOSX/Fig EV1 Source data/Fig EV1D/._190322_1-388 ct1-NO TAM.fcs
- Fig EV1 Source data/Fig EV1A/CAWS CA whole copy.jpg
- __MACOSX/Fig EV1 Source data/Fig EV1A/._CAWS CA whole copy.jpg
- Fig EV1 Source data/Fig EV1A/.DS_Store
- __MACOSX/Fig EV1 Source data/Fig EV1A/._.DS_Store
- Fig EV1 Source data/Fig EV1A/Naive whole copy.jpg
- __MACOSX/Fig EV1 Source data/Fig EV1A/._Naive whole copy.jpg
- Fig EV1 Source data/Fig EV1F/.DS_Store
- __MACOSX/Fig EV1 Source data/Fig EV1F/._.DS_Store
- Fig EV1 Source data/Fig EV1F/Col1a2eYFP.tiff
- __MACOSX/Fig EV1 Source data/Fig EV1F/._Col1a2eYFP.tiff
- Fig EV1 Source data/Fig EV1G/pooled intimal fib #.xlsx
- __MACOSX/Fig EV1 Source data/Fig EV1G/._pooled intimal fib #.xlsx
