# Supplementary material for: mTOR signalling controls the formation of smooth muscle cell-derived luminal myofibroblasts during vasculitis
Source: EMBO Rep. 2024 Sep 13;25(10):4570–93. doi: 10.1038/s44319-024-00251-1 (PMC11467406; doi:10.1038/s44319-024-00251-1)
Supplement: Supplementary file 9 — Figure EV1 Source Data [file 44319_2024_251_MOESM9_ESM.zip › Fig EV1 Source data/Fig EV1B/EV1B.xlsx]

## Sheet: Sheet1
Fig EV1B - max intimal width
naive	CAWS
1	237
2	63
3	148
1	208
2	174
	71
	127
	111
