# Supplementary material for: mTOR signalling controls the formation of smooth muscle cell-derived luminal myofibroblasts during vasculitis
Source: EMBO Rep. 2024 Sep 13;25(10):4570–93. doi: 10.1038/s44319-024-00251-1 (PMC11467406; doi:10.1038/s44319-024-00251-1)
Supplement: Supplementary file 9 — Figure EV1 Source Data [file 44319_2024_251_MOESM9_ESM.zip › Fig EV1 Source data/Fig EV1G/pooled intimal fib #.xlsx]

## Sheet: Sheet1
intimal fibroblast enumeration -
e1 - 090322	total 500um^2	adventitial	medial	intimal	layered
naïve 349	35	14	0	0	14
CAWS 324	288	108	5	166	279	use image
CAWS 328	243	136	9	87	232
CAW 339	262	110	21	131	262
160622	total 500um^2	adventitial	medial	intimal	layered
naïve 380	17	7	0	0
CAWS 358	180	133	5	40
COL368	116	60	2	54
81122	total 500um^2	adventitial	medial	intimal	layered
naïve 379	17	17	1	0
naïve 381	13	11	0	2
160123	total 500um^2	adventitial	medial	intimal	layered
naïve 43	6	6	0	0
