# Supplementary material for: mTOR signalling controls the formation of smooth muscle cell-derived luminal myofibroblasts during vasculitis
Source: EMBO Rep. 2024 Sep 13;25(10):4570–93. doi: 10.1038/s44319-024-00251-1 (PMC11467406; doi:10.1038/s44319-024-00251-1)
Supplement: Supplementary file 10 — EV Figures Source Data [file 44319_2024_251_MOESM10_ESM.zip]

Archive with 5 entries (5 files):
- EMBOR-2023-58687V2-Figure_EV1_Source_Data-sd.zip
- EMBOR-2023-58687V2-Figure_EV2_Source_Data-sd.zip
- EMBOR-2023-58687V2-Figure_EV3_Source_Data-sd.zip
- EMBOR-2023-58687V2-Figure_EV4_Source_Data-sd.zip
- EMBOR-2023-58687V2-Figure_EV5_Source_Data-sd.zip
